# Supplementary material for: Crosstalk between human immunodeficiency virus infection and salivary bacterial function in men who have sex with men
Source: Front Cell Infect Microbiol. 2024 May 8;14:1341545. doi: 10.3389/fcimb.2024.1341545 (PMC11109444; doi:10.3389/fcimb.2024.1341545)
Supplement: Supplementary file 1 [file DataSheet_1.xls]

## Sheet: Sheet1
Table S1. The top 50 abundant functions of MSM salivary bacteria at the KEGG Pathway Lever 1, 2 and 3.
Sort	Lever 3	Lever 2	Lever 1
1	Biosynthesis of amino acids	Global and overview maps	Metabolism
2	ABC transporters	Membrane transport, Ribosome	Environmental Information Processing
3	Ribosome	Translation	Genetic Information Processing
4	Purine metabolism	Nucleotide metabolism	Metabolism
5	Carbon metabolism	Global and overview maps	Metabolism
6	Pyrimidine metabolism	Nucleotide metabolism	Metabolism
7	Quorum sensing	Cellular community - prokaryotes	Cellular Processes
8	Aminoacyl-tRNA biosynthesis	Translation	Genetic Information Processing
9	Amino sugar and nucleotide sugar metabolism	Carbohydrate metabolism	Metabolism
10	Glycolysis / Gluconeogenesis	Carbohydrate metabolism	Metabolism
11	Two-component system	Signal transduction	Environmental Information Processing
12	Homologous recombination	Replication and repair	Genetic Information Processing
13	Oxidative phosphorylation	Energy metabolism	Metabolism
14	Pyruvate metabolism	Carbohydrate metabolism	Metabolism
15	Peptidoglycan biosynthesis	Glycan biosynthesis and metabolism	Metabolism
16	Mismatch repair	Replication and repair	Genetic Information Processing
17	Cysteine and methionine metabolism	Amino acid metabolism	Metabolism
18	DNA replication	Replication and repair	Genetic Information Processing
19	Starch and sucrose metabolism	Carbohydrate metabolism	Metabolism
20	Glycine, serine and threonine metabolism	Amino acid metabolism	Metabolism
21	Carbon fixation pathways in prokaryotes	Energy metabolism	Metabolism
22	Fructose and mannose metabolism	Carbohydrate metabolism	Metabolism
23	Alanine, aspartate and glutamate metabolism	Amino acid metabolism	Metabolism
24	Pentose phosphate pathway	Carbohydrate metabolism	Metabolism
25	Protein export	Folding, sorting and degradation	Genetic Information Processing
26	Bacterial secretion system	Membrane transport	Environmental Information Processing
27	Methane metabolism	Energy metabolism	Metabolism
28	Phenylalanine, tyrosine and tryptophan biosynthesis	Amino acid metabolism	Metabolism
29	Galactose metabolism	Carbohydrate metabolism	Metabolism
30	Fatty acid biosynthesis	Lipid metabolism	Metabolism
31	RNA degradation	Folding, sorting and degradation	Genetic Information Processing
32	Cell cycle - Caulobacter	Cell growth and death	Cellular Processes
33	Carbon fixation in photosynthetic organisms	Energy metabolism	Metabolism
34	Propanoate metabolism	Carbohydrate metabolism	Metabolism
35	Glycerophospholipid metabolism	Lipid metabolism	Metabolism
36	Citrate cycle (TCA cycle)	Carbohydrate metabolism	Metabolism
37	One carbon pool by folate	Metabolism of cofactors and vitamins	Metabolism
38	Folate biosynthesis	Metabolism of cofactors and vitamins	Metabolism
39	Porphyrin and chlorophyll metabolism	Metabolism of cofactors and vitamins	Metabolism
40	Phosphotransferase system (PTS)	Membrane transport	Environmental Information Processing
41	Lysine biosynthesis	Amino acid metabolism	Metabolism
42	Fatty acid metabolism	Global and overview maps	Metabolism
43	Terpenoid backbone biosynthesis	Metabolism of terpenoids and polyketides	Metabolism
44	beta-Lactam resistance	Drug resistance: Antimicrobial	Human Diseases
45	Pantothenate and CoA biosynthesis	Metabolism of cofactors and vitamins	Metabolism
46	Glyoxylate and dicarboxylate metabolism	Carbohydrate metabolism	Metabolism
47	Butanoate metabolism	Carbohydrate metabolism	Metabolism
48	2-Oxocarboxylic acid metabolism	Global and overview maps	Metabolism
49	Base excision repair	Replication and repair	Genetic Information Processing
50	Nicotinate and nicotinamide metabolism	Metabolism of cofactors and vitamins	Metabolism
